# Supplementary material for: Patient-Level Exposure to Actionable Pharmacogenomic Medications in a Nationally Representative Insurance Claims Database
Source: J Pers Med. 2023 Nov 3;13(11):1574. doi: 10.3390/jpm13111574 (PMC10672722; doi:10.3390/jpm13111574)
Supplement: Supplementary file 1 [file jpm-13-01574-s001.zip]

Archive with 1 entries (1 files):
- jpm-2676244-supplementary.pdf
